# Supplementary material for: Diversification and genetic structure of the western-to-eastern progression of European Phaseolus vulgaris L. germplasm
Source: BMC Plant Biol. 2019 Oct 23;19:442. doi: 10.1186/s12870-019-2051-0 (PMC6813049; doi:10.1186/s12870-019-2051-0)
Supplement: Supplementary file 4 — Additional file 4: Table S1. Accessions used in the present study. [file 12870_2019_2051_MOESM4_ESM.xlsx]

## Sheet: List1
Genotype label	Accession number (label/field plot no. for HU accessions	Source (genebank)	Phaseolin type (if known)	Country of origin	Species
1	PHA499	AIS		Slovenia	P. vulgaris
2	PHA872	AIS		Slovenia	P. vulgaris
3	PHA874	AIS		Slovenia	P. vulgaris
4	PHA876	AIS		Slovenia	P. vulgaris
5	PHA911	AIS		Slovenia	P. vulgaris
6	PHA914	AIS	C	Slovenia	P. vulgaris
7	PHA916x	AIS		Slovenia	P. vulgaris
8	PHA918	AIS		Slovenia	P. vulgaris
9	PHA916y	AIS		Slovenia	P. vulgaris
10	PHA1000	AIS		Slovenia	P. vulgaris
11	PHA1002	AIS		Slovenia	P. vulgaris
12	PHA1009	AIS		Slovenia	P. vulgaris
13	PHA1014	AIS		Slovenia	P. vulgaris
14	PHA1041	AIS		Slovenia	P. vulgaris
15	PHA1045	AIS		Slovenia	P. vulgaris
16	IT5066	DAB	C	Italy	P. vulgaris
17	IT5057	DAB	S	Italy	P. vulgaris
18	IT5049	DAB	T	Italy	P. vulgaris
19	IT4646	DAB	C	Italy	P. vulgaris
20	IT5037	DAB	C	Italy	P. vulgaris
21	IT5040	DAB	C	Italy	P. vulgaris
22	IT4644	DAB	T	Italy	P. vulgaris
23	IT4616	DAB	S	Italy	P. vulgaris
24	IT4459	DAB	S	Italy	P. vulgaris
25	IT5068	DAB	T	Italy	P. vulgaris
26	IT3930	DAB	S	Italy	P. vulgaris
27	IT3966	DAB	T	Italy	P. vulgaris
28	IT4102	DAB	T	Italy	P. vulgaris
29	IT4468	DAB	T	Italy	P. vulgaris
30	IT4913	DAB	C	Italy	P. vulgaris
31	IT3505	DAB	C	Italy	P. vulgaris
32	IT3500	DAB	C	Italy	P. vulgaris
33	IT5069	DAB	S	Italy	P. vulgaris
34	IT4959	DAB	C	Italy	P. vulgaris
35	PHA455	AIS		Slovenia	P. vulgaris
36	PHA381	AIS		Slovenia	P. vulgaris
37	PHA850	AIS		Slovenia	P. vulgaris
38	PHA690	AIS		Slovenia	P. vulgaris
39	IT4454	DAB	C	Italy	P. vulgaris
40	PHA452	AIS		Slovenia	P. vulgaris
41	PHA230	AIS		Slovenia	P. vulgaris
42	PHA90	AIS	T	Slovenia	P. vulgaris
43	FILIP	AIS		Slovenia	P. vulgaris
44	PHA195	AIS		Slovenia	P. vulgaris
45	STANKO	AIS		Slovenia	P. vulgaris
46	PHA178	AIS		Slovenia	P. vulgaris
47	PHA268	AIS		Slovenia	P. vulgaris
48	PHA335	AIS		Slovenia	P. vulgaris
49	PHA284	AIS		Slovenia	P. vulgaris
50	PHA306	AIS	T	Slovenia	P. vulgaris
51	PHA131	AIS	T	Slovenia	P. vulgaris
52	PHA234	AIS		Slovenia	P. vulgaris
53	PHA498	AIS	T	Slovenia	P. vulgaris
54	PHA371	AIS	S	Slovenia	P. vulgaris
55	PHA1024	AIS		Slovenia	P. vulgaris
56	PHA336	AIS	T	Slovenia	P. vulgaris
57	PHA261	AIS		Slovenia	P. vulgaris
58	PHA332	AIS		Slovenia	P. vulgaris
59	PHA390	AIS	C	Slovenia	P. vulgaris
60	PHA947x	AIS		Slovenia	P. vulgaris
61	PHA356	AIS		Slovenia	P. vulgaris
62	PHA388	AIS	T	Slovenia	P. vulgaris
63	PHA1019	AIS		Slovenia	P. vulgaris
64	PHA355	AIS		Slovenia	P. vulgaris
65	PHA603	AIS		Slovenia	P. vulgaris
66	PHA368	AIS	S	Slovenia	P. vulgaris
67	PHA0471	CSIC	S	Spain	P. vulgaris
68	PHA0215	CSIC	H	Spain	P. vulgaris
69	PHA0573	CSIC	S	Spain	P. vulgaris
70	PHA0632	CSIC	S	Spain	P. vulgaris
71	PHA0105	CSIC	T	Portugal	P. vulgaris
72	PHA0654	CSIC	T	Portugal	P. vulgaris
73	PHA0345	CSIC	C	Spain	P. vulgaris
74	PHA0303	CSIC	C	Spain	P. vulgaris
75	PHA0065	CSIC	S	Portugal	P. vulgaris
76	PHA0178	CSIC	T	Spain	P. vulgaris
77	PHA0086	CSIC	C	Portugal	P. vulgaris
78	PHA0476	CSIC	C	Spain	P. vulgaris
79	249708	IHAR-POLO30		Ukraine	P. vulgaris
80	501742	IHAR-POLO30		Poland	P. vulgaris
81	PHA0107	CSIC	B	Portugal	P. vulgaris
82	249695	IHAR-POLO30		Ukraine	P. vulgaris
83	249702	IHAR-POLO30		Ukraine	P. vulgaris
84	PHA0655	CSIC	C	Portugal	P. vulgaris
85	PHA0587	CSIC	S	Spain	P. vulgaris
86	PHA0309	CSIC	T	Spain	P. vulgaris
87	PHA0572	CSIC	C	Spain	P. vulgaris
88	249139	IHAR-POLO30		Poland	P. vulgaris
89	PHA0036	CSIC	T	Portugal	P. vulgaris
90	PHA0037	CSIC	S	Portugal	P. vulgaris
91	PHA5943	IPK		Ukraine	P. vulgaris
92	PHA6387	IPK		Romania	P. vulgaris
93	PHA6452	IPK		Ukraine	P. vulgaris
94	PHA6000	IPK		Romania	P. vulgaris
95	PHA1899	IPK		Poland	P. vulgaris
96	PHA513	IPK		Bulgaria	P. vulgaris
97	PHA5952	IPK		Ukraine	P. vulgaris
98	502919	IHAR-POLO30		Poland	P. vulgaris
99	249690	IHAR-POLO30		Ukraine	P. vulgaris
100	PHA6012	IPK		Romania	P. vulgaris
101	PHA520	IPK		Bulgaria	P. vulgaris
102	249651	IHAR-POLO30		Poland	P. vulgaris
103	PHA465	AIS		Slovenia	P. vulgaris
104	PHA1050x	AIS		Slovenia	P. vulgaris
105	PHA3260	IPK		Poland	P. vulgaris
106	PHA821	IPK		Bulgaria	P. vulgaris
107	PHA6369	IPK		Romania	P. vulgaris
108	PHA5947	IPK		Ukraine	P. vulgaris
109	PHA529	IPK		Bulgaria	P. vulgaris
110	PHA5950	IPK		Ukraine	P. vulgaris
111	PHA7302	IPK		Romania	P. vulgaris
112	PHA7273	IPK		Ukraine	P. vulgaris
113	PHA1689	IPK		Poland	P. vulgaris
114	PHA3268	IPK		Poland	P. vulgaris
115	PHA3054	IPK		Romania	P. vulgaris
116	PHA7274	IPK		Ukraine	P. vulgaris
117	PHA5949	IPK		Ukraine	P. vulgaris
118	PHA5992	IPK		Romania	P. vulgaris
119	PHA551	IPK		Bulgaria	P. vulgaris
120	PHA195	IPK		Bulgaria	P. vulgaris
121	PHA3277	IPK		Poland	P. vulgaris
122	PHA12943	IPK		Bulgaria	P. vulgaris
123	PHA12937	IPK		Bulgaria	P. vulgaris
124	PHA743	IPK		Bulgaria	P. vulgaris
125	PHA3271	IPK		Polnad	P. vulgaris
126	PHA1684	IPK		Poland	P. vulgaris
127	PHA2889	IPK		Ukraine	P. vulgaris
128	PHA1715	IPK		Poland	P. vulgaris
129	PHA7320	IPK		Poland	P. vulgaris
130	PHA507	IPK		Bulgaria	P. vulgaris
131	PHA6004	IPK		Romania	P. vulgaris
132	PHA6358	IPK		Romania	P. vulgaris
133	PHA322	IPK		Bulgaria	P. vulgaris
134	PHA5955	IPK		Romania	P. vulgaris
135	PHA197	IPK		Bulgaria	P. vulgaris
136	PHA2886	IPK		Ukraine	P. vulgaris
137	PHA3269	IPK		Poland	P. vulgaris
138	PHA5948	IPK		Ukraine	P. vulgaris
139	PHA756	IPK		Bulgaria	P. vulgaris
140	PHA5938	IPK		Ukraine	P. vulgaris
141	PHA1973	IPK		Poland	P. vulgaris
142	PHA5941	IPK		Ukraine	P. vulgaris
143	PHA547	IPK		Bulgaria	P. vulgaris
144	PHA323	IPK		Bulgaria	P. vulgaris
145	PHA3270	IPK		Poland	P. vulgaris
146	PHA740	IPK		Bulgaria	P. vulgaris
147	PHA6340	IPK		Romania	P. vulgaris
148	PHA3272	IPK		Poland	P. vulgaris
149	PHA1204	AIS		Slovenia	P. vulgaris
150	PHA1050y	AIS		Slovenia	P. vulgaris
151	PHA5951	IPK		Ukraine	P. vulgaris
152	PHA2887	IPK		Ukraine	P. vulgaris
153	PHA511	IPK		Bulgaria	P. vulgaris
154	PHA3081	IPK		Romania	P. vulgaris
155	PHA2888	IPK		Ukraine	P. vulgaris
156	PHA544	IPK		Bulgaria	P. vulgaris
157	PHA510	IPK		Bulgaria	P. vulgaris
158	PHA6304	IPK		Romania	P. vulgaris
159	PHA1181	AIS		Slovenia	P. vulgaris
160	PHA931x	AIS		Slovenia	P. vulgaris
161	PHA1176	AIS		Slovenia	P. vulgaris
162	PHA1217	AIS		Slovenia	P. vulgaris
163	PHA839	AIS		Slovenia	P. vulgaris
164	PHA1208	AIS		Slovenia	P. vulgaris
165	PHA951	AIS		Slovenia	P. vulgaris
166	PHA1016	AIS		Slovenia	P. vulgaris
167	PHA3276	IPK		Poland	P. vulgaris
168	PHA6417	IPK		Romania	P. vulgaris
169	PHA1082	AIS		Slovenia	P. vulgaris
170	PHA1187	AIS		Slovenia	P. vulgaris
171	PHA315	AIS	C	Slovenia	P. vulgaris
172	PHA931y	AIS		Slovenia	P. vulgaris
173	PHA947y	AIS		Slovenia	P. vulgaris
174	PHA7	AIS	S	Slovenia	P. vulgaris
175	PHA1080	AIS		Slovenia	P. vulgaris
176	PHA136	AIS		Slovenia	P. vulgaris
177	PHA417	AIS		Slovenia	P. vulgaris
178	PHA1214	AIS		Slovenia	P. vulgaris
179	PHA318	AIS	T	Slovenia	P. vulgaris
180	PHA915	AIS	S	Slovenia	P. vulgaris
181	PHA1081	AIS		Slovenia	P. vulgaris
182	PHA1170	AIS		Slovenia	P. vulgaris
183	PHA627	AIS	C	Slovenia	P. vulgaris
184	PHA825	AIS		Slovenia	P. vulgaris
185	PHA5	AIS		Slovenia	P. vulgaris
186	PHA11	AIS		Slovenia	P. vulgaris
187	PHA309	AIS	T	Slovenia	P. vulgaris
188	PHA222	AIS	C	Slovenia	P. vulgaris
189	PHA202	AIS		Slovenia	P. vulgaris
190	PHA97	AIS	S	Slovenia	P. vulgaris
191	PHA55	AIS	S	Slovenia	P. vulgaris
192	PHA29	AIS	C	Slovenia	P. vulgaris
193	PHA135	AIS		Slovenia	P. vulgaris
194	PHA181	AIS	C	Slovenia	P. vulgaris
195	CORNELL49-242	AIS		Slovenia	P. vulgaris
196	TU	AIS		Slovenia	P. vulgaris
197	PHA418	AIS	T	Slovenia	P. vulgaris
198	PHA1086	AIS		Slovenia	P. vulgaris
199	PHA133	AIS		Slovenia	P. vulgaris
200	PHA717	AIS		Slovenia	P. vulgaris
201	PHA639	AIS		Slovenia	P. vulgaris
202	PHA235	AIS		Slovenia	P. vulgaris
203	PHA1083	AIS		Slovenia	P. vulgaris
204	PHA59	AIS	C	Slovenia	P. vulgaris
205	PHA245	AIS	S	Slovenia	P. vulgaris
206	PHA1087	AIS		Slovenia	P. vulgaris
207	790	CPD-HU		Hungary	P. vulgaris
208	833	CPD-HU		Hungary	P. vulgaris
209	858	CPD-HU		Hungary	P. vulgaris
210	991	CPD-HU		Hungary	P. vulgaris
211	990	CPD-HU		Hungary	P. vulgaris
212	1056	CPD-HU		Hungary	P. vulgaris
213	872	CPD-HU		Hungary	P. vulgaris
214	844	CPD-HU		Hungary	P. vulgaris
215	845	CPD-HU		Hungary	P. vulgaris
216	850	CPD-HU		Hungary	P. vulgaris
217	901	CPD-HU		Hungary	P. vulgaris
218	995	CPD-HU		Hungary	P. vulgaris
219	967	CPD-HU		Hungary	P. vulgaris
220	975	CPD-HU		Hungary	P. vulgaris
221	989	CPD-HU		Hungary	P. vulgaris
222	966	CPD-HU		Hungary	P. vulgaris
223	1053	CPD-HU		Hungary	P. vulgaris
224	1054	CPD-HU		Hungary	P. vulgaris
225	1086	CPD-HU		Hungary	P. vulgaris
226	1084	CPD-HU		Hungary	P. vulgaris
227	1080	CPD-HU		Hungary	P. vulgaris
228	1073	CPD-HU		Hungary	P. vulgaris
229	1068	CPD-HU		Hungary	P. vulgaris
230	1058	CPD-HU		Hungary	P. vulgaris
231	929	CPD-HU		Hungary	P. vulgaris
232	933	CPD-HU		Hungary	P. vulgaris
233	1091	CPD-HU		Hungary	P. vulgaris
234	914	CPD-HU		Hungary	P. vulgaris
235	917	CPD-HU		Hungary	P. vulgaris
236	927	CPD-HU		Hungary	P. vulgaris
237	1033	CPD-HU		Hungary	P. vulgaris
238	1031	CPD-HU		Hungary	P. vulgaris
239	1026	CPD-HU		Hungary	P. vulgaris
240	1016	CPD-HU		Hungary	P. vulgaris
241	1021	CPD-HU		Hungary	P. vulgaris
242	1023	CPD-HU		Hungary	P. vulgaris
243	1011	CPD-HU		Hungary	P. vulgaris
244	1012	CPD-HU		Hungary	P. vulgaris
245	1015	CPD-HU		Hungary	P. vulgaris
246	1151	CPD-HU		Hungary	P. vulgaris
247	1152	CPD-HU		Hungary	P. vulgaris
248	1045	CPD-HU		Hungary	P. vulgaris
249	913	CPD-HU		Hungary	P. vulgaris
250	1010	CPD-HU		Hungary	P. vulgaris
251	1040	CPD-HU		Hungary	P. vulgaris
252	1133	CPD-HU		Hungary	P. vulgaris
253	1139	CPD-HU		Hungary	P. vulgaris
254	1148	CPD-HU		Hungary	P. vulgaris
255	1301	CPD-HU		Hungary	P. vulgaris
256	1345	CPD-HU		Hungary	P. vulgaris
257	1344	CPD-HU		Hungary	P. vulgaris
258	1311	CPD-HU		Hungary	P. vulgaris
259	1334	CPD-HU		Hungary	P. vulgaris
260	1341	CPD-HU		Hungary	P. vulgaris
261	1129	CPD-HU		Hungary	P. vulgaris
262	1105	CPD-HU		Hungary	P. vulgaris
263	1100	CPD-HU		Hungary	P. vulgaris
264	1130	CPD-HU		Hungary	P. vulgaris
265	1131	CPD-HU		Hungary	P. vulgaris
266	1132	CPD-HU		Hungary	P. vulgaris
267	1150	CPD-HU		Hungary	P. vulgaris
268	928	CPD-HU		Hungary	P. vulgaris
269	1092	CPD-HU		Hungary	P. vulgaris
270	1078	CPD-HU		Hungary	P. vulgaris
271	1090	CPD-HU		Hungary	P. vulgaris
272	19	CPD-HU		Hungary	P. vulgaris
273	20	CPD-HU		Hungary	P. vulgaris
274	21	CPD-HU		Hungary	P. vulgaris
275	23	CPD-HU		Hungary	P. vulgaris
276	16	CPD-HU		Hungary	P. vulgaris
277	35	CPD-HU		Hungary	P. vulgaris
278	5	CPD-HU		Hungary	P. vulgaris
279	375	CPD-HU		Hungary	P. vulgaris
280	261	CPD-HU		Hungary	P. vulgaris
281	257	CPD-HU		Hungary	P. vulgaris
282	878	CPD-HU		Hungary	P. vulgaris
283	9	CPD-HU		Hungary	P. vulgaris
284	3	CPD-HU		Hungary	P. vulgaris
285	803	CPD-HU		Hungary	P. vulgaris
286	804	CPD-HU		Hungary	P. vulgaris
287	891	CPD-HU		Hungary	P. vulgaris
288	801	CPD-HU		Hungary	P. vulgaris
289	800	CPD-HU		Hungary	P. vulgaris
290	897	CPD-HU		Hungary	P. vulgaris
291	799	CPD-HU		Hungary	P. vulgaris
292	802	CPD-HU		Hungary	P. vulgaris
293	798	CPD-HU		Hungary	P. vulgaris
294	1096	CPD-HU		Hungary	P. vulgaris
295	1097	CPD-HU		Hungary	P. vulgaris
296	1098	CPD-HU		Hungary	P. vulgaris
297	1099	CPD-HU		Hungary	P. vulgaris
298	1094	CPD-HU		Hungary	P. vulgaris
299	1095	CPD-HU		Hungary	P. vulgaris
300	381	CPD-HU		Hungary	P. vulgaris
301	253	CPD-HU		Hungary	P. vulgaris
302	252	CPD-HU		Hungary	P. vulgaris
303	37	CPD-HU		Hungary	P. vulgaris
304	251	CPD-HU		Hungary	P. vulgaris
305	1342	CPD-HU		Hungary	P. vulgaris
306	365	CPD-HU		Hungary	P. vulgaris
307	382	CPD-HU		Hungary	P. vulgaris
308	383	CPD-HU		Hungary	P. vulgaris
309	345	CPD-HU		Hungary	P. vulgaris
310	354	CPD-HU		Hungary	P. vulgaris
311	356	CPD-HU		Hungary	P. vulgaris
312	357	CPD-HU		Hungary	P. vulgaris
313	266	CPD-HU		Hungary	P. vulgaris
314	262	CPD-HU		Hungary	P. vulgaris
315	1260	CPD-HU		Hungary	P. vulgaris
316	1257	CPD-HU		Hungary	P. vulgaris
317	1343	CPD-HU		Hungary	P. vulgaris
318	782	CPD-HU		Hungary	P. vulgaris
319	778	CPD-HU		Hungary	P. vulgaris
320	779	CPD-HU		Hungary	P. vulgaris
321	807	CPD-HU		Hungary	P. vulgaris
322	809	CPD-HU		Hungary	P. vulgaris
323	781	CPD-HU		Hungary	P. vulgaris
324	671	CPD-HU		Hungary	P. vulgaris
325	695	CPD-HU		Hungary	P. vulgaris
326	714	CPD-HU		Hungary	P. vulgaris
327	458	CPD-HU		Hungary	P. vulgaris
328	525	CPD-HU		Hungary	P. vulgaris
329	805	CPD-HU		Hungary	P. vulgaris
330	495	CPD-HU		Hungary	P. vulgaris
331	532	CPD-HU		Hungary	P. vulgaris
332	538	CPD-HU		Hungary	P. vulgaris
333	655	CPD-HU		Hungary	P. vulgaris
334	654	CPD-HU		Hungary	P. vulgaris
335	651	CPD-HU		Hungary	P. vulgaris
336	541	CPD-HU		Hungary	P. vulgaris
337	545	CPD-HU		Hungary	P. vulgaris
338	547	CPD-HU		Hungary	P. vulgaris
339	457	CPD-HU		Hungary	P. vulgaris
340	640	CPD-HU		Hungary	P. vulgaris
341	641	CPD-HU		Hungary	P. vulgaris
342	642	CPD-HU		Hungary	P. vulgaris
343	646	CPD-HU		Hungary	P. vulgaris
344	647	CPD-HU		Hungary	P. vulgaris
345	643	CPD-HU		Hungary	P. vulgaris
346	659	CPD-HU		Hungary	P. vulgaris
347	658	CPD-HU		Hungary	P. vulgaris
348	648	CPD-HU		Hungary	P. vulgaris
349	649	CPD-HU		Hungary	P. vulgaris
350	656	CPD-HU		Hungary	P. vulgaris
351	546	CPD-HU		Hungary	P. vulgaris
352	542	CPD-HU		Hungary	P. vulgaris
353	540	CPD-HU		Hungary	P. vulgaris
354	498	CPD-HU		Hungary	P. vulgaris
355	505	CPD-HU		Hungary	P. vulgaris
356	544	CPD-HU		Hungary	P. vulgaris
357	288	CPD-HU		Hungary	P. vulgaris
358	506	CPD-HU		Hungary	P. vulgaris
359	519	CPD-HU		Hungary	P. vulgaris
360	478	CPD-HU		Hungary	P. vulgaris
361	465	CPD-HU		Hungary	P. vulgaris
362	467	CPD-HU		Hungary	P. vulgaris
363	487	CPD-HU		Hungary	P. vulgaris
364	491	CPD-HU		Hungary	P. vulgaris
365	481	CPD-HU		Hungary	P. vulgaris
366	284	CPD-HU		Hungary	P. vulgaris
367	290	CPD-HU		Hungary	P. vulgaris
368	291	CPD-HU		Hungary	P. vulgaris
369	364	CPD-HU		Hungary	P. vulgaris
370	413	CPD-HU		Hungary	P. vulgaris
371	412	CPD-HU		Hungary	P. vulgaris
372	767	CPD-HU		Hungary	P. vulgaris
373	693	CPD-HU		Hungary	P. vulgaris
374	796	CPD-HU		Hungary	P. vulgaris
375	673	CPD-HU		Hungary	P. vulgaris
376	770	CPD-HU		Hungary	P. vulgaris
377	788	CPD-HU		Hungary	P. vulgaris
378	628	CPD-HU		Hungary	P. vulgaris
379	785	CPD-HU		Hungary	P. vulgaris
380	789	CPD-HU		Hungary	P. vulgaris
381	1184	CPD-HU		Hungary	P. vulgaris
382	622	CPD-HU		Hungary	P. vulgaris
383	737	CPD-HU		Hungary	P. vulgaris
384	731	CPD-HU		Hungary	P. vulgaris
385	725	CPD-HU		Hungary	P. vulgaris
386	1211	CPD-HU		Hungary	P. vulgaris
387	1207	CPD-HU		Hungary	P. vulgaris
388	1209	CPD-HU		Hungary	P. vulgaris
389	1210	CPD-HU		Hungary	P. vulgaris
390	740	CPD-HU		Hungary	P. vulgaris
391	744	CPD-HU		Hungary	P. vulgaris
392	749	CPD-HU		Hungary	P. vulgaris
393	724	CPD-HU		Hungary	P. vulgaris
394	750	CPD-HU		Hungary	P. vulgaris
395	760	CPD-HU		Hungary	P. vulgaris
396	395	CPD-HU		Hungary	P. vulgaris
397	826	CPD-HU		Hungary	P. vulgaris
398	720	CPD-HU		Hungary	P. vulgaris
399	1190	CPD-HU		Hungary	P. vulgaris
400	1196	CPD-HU		Hungary	P. vulgaris
401	1200	CPD-HU		Hungary	P. vulgaris
402	1189	CPD-HU		Hungary	P. vulgaris
403	1154	CPD-HU		Hungary	P. vulgaris
404	1153	CPD-HU		Hungary	P. vulgaris
405	1155	CPD-HU		Hungary	P. vulgaris
406	1156	CPD-HU		Hungary	P. vulgaris
407	1157	CPD-HU		Hungary	P. vulgaris
408	899	CPD-HU		Hungary	P. vulgaris
409	1205	CPD-HU		Hungary	P. vulgaris
410	1206	CPD-HU		Hungary	P. vulgaris
411	793	CPD-HU		Hungary	P. vulgaris
412	794	CPD-HU		Hungary	P. vulgaris
413	1175	CPD-HU		Hungary	P. vulgaris
414	761	CPD-HU		Hungary	P. vulgaris
415	764	CPD-HU		Hungary	P. vulgaris
416	829	CPD-HU		Hungary	P. vulgaris
417	455	CPD-HU		Hungary	P. vulgaris
418	456	CPD-HU		Hungary	P. vulgaris
419	452	CPD-HU		Hungary	P. vulgaris
420	588	CPD-HU		Hungary	P. vulgaris
421	599	CPD-HU		Hungary	P. vulgaris
422	603	CPD-HU		Hungary	P. vulgaris
423	195	CPD-HU		Hungary	P. vulgaris
424	615	CPD-HU		Hungary	P. vulgaris
425	1177	CPD-HU		Hungary	P. vulgaris
426	570	CPD-HU		Hungary	P. vulgaris
427	608	CPD-HU		Hungary	P. vulgaris
428	618	CPD-HU		Hungary	P. vulgaris
429	316	CPD-HU		Hungary	P. vulgaris
430	317	CPD-HU		Hungary	P. vulgaris
431	318	CPD-HU		Hungary	P. vulgaris
432	311	CPD-HU		Hungary	P. vulgaris
433	312	CPD-HU		Hungary	P. vulgaris
434	314	CPD-HU		Hungary	P. vulgaris
435	404	CPD-HU		Hungary	P. vulgaris
436	410	CPD-HU		Hungary	P. vulgaris
437	417	CPD-HU		Hungary	P. vulgaris
438	298	CPD-HU		Hungary	P. vulgaris
439	292	CPD-HU		Hungary	P. vulgaris
440	437	CPD-HU		Hungary	P. vulgaris
441	305	CPD-HU		Hungary	P. vulgaris
442	303	CPD-HU		Hungary	P. vulgaris
443	414	CPD-HU		Hungary	P. vulgaris
444	306	CPD-HU		Hungary	P. vulgaris
445	319	CPD-HU		Hungary	P. vulgaris
446	178	CPD-HU		Hungary	P. vulgaris
447	405	CPD-HU		Hungary	P. vulgaris
448	408	CPD-HU		Hungary	P. vulgaris
449	409	CPD-HU		Hungary	P. vulgaris
450	202	CPD-HU		Hungary	P. vulgaris
451	206	CPD-HU		Hungary	P. vulgaris
452	207	CPD-HU		Hungary	P. vulgaris
453	177	CPD-HU		Hungary	P. vulgaris
454	210	CPD-HU		Hungary	P. vulgaris
455	214	CPD-HU		Hungary	P. vulgaris
456	385	CPD-HU		Hungary	P. vulgaris
457	389	CPD-HU		Hungary	P. vulgaris
458	182	CPD-HU		Hungary	P. vulgaris
459	190	CPD-HU		Hungary	P. vulgaris
460	191	CPD-HU		Hungary	P. vulgaris
461	197	CPD-HU		Hungary	P. vulgaris
462	604	CPD-HU		Hungary	P. vulgaris
463	586	CPD-HU		Hungary	P. vulgaris
464	572	CPD-HU		Hungary	P. vulgaris
465	442	CPD-HU		Hungary	P. vulgaris
466	446	CPD-HU		Hungary	P. vulgaris
467	447	CPD-HU		Hungary	P. vulgaris
468	550	CPD-HU		Hungary	P. vulgaris
469	549	CPD-HU		Hungary	P. vulgaris
470	440	CPD-HU		Hungary	P. vulgaris
471	551	CPD-HU		Hungary	P. vulgaris
472	552	CPD-HU		Hungary	P. vulgaris
473	558	CPD-HU		Hungary	P. vulgaris
474	448	CPD-HU		Hungary	P. vulgaris
475	449	CPD-HU		Hungary	P. vulgaris
476	569	CPD-HU		Hungary	P. vulgaris
477	1172	CPD-HU		Hungary	P. vulgaris
478	1167	CPD-HU		Hungary	P. vulgaris
479	1163	CPD-HU		Hungary	P. vulgaris
480	453	CPD-HU		Hungary	P. vulgaris
481	454	CPD-HU		Hungary	P. vulgaris
482	451	CPD-HU		Hungary	P. vulgaris
483	896	CPD-HU		Hungary	P. vulgaris
484	81-KP-331	Serbia		Serbia	P. vulgaris
485	90-KP-234	Serbia		Serbia	P. vulgaris
486	29-KP-316	Serbia		Serbia	P. vulgaris
487	73-KP-185	Serbia		Serbia	P. vulgaris
488	249-KP-245	Serbia		Serbia	P. vulgaris
489	252-KP-528	Serbia		Serbia	P. vulgaris
490	62-KP-170	Serbia		Serbia	P. vulgaris
491	266	Serbia		Serbia	P. vulgaris
492	162-KP-115	Serbia		Serbia	P. vulgaris
493	109-KP-243	Serbia		Serbia	P. vulgaris
494	204-KP-474	Serbia		Serbia	P. vulgaris
495	24-KP-374	Serbia		Serbia	P. vulgaris
496	96-KP-340	Serbia		Serbia	P. vulgaris
497	46-KP-150	Serbia		Serbia	P. vulgaris
498	191-KP-473	Serbia		Serbia	P. vulgaris
499	55-KP-152	Serbia		Serbia	P. vulgaris
500	14-KP-306	Serbia		Serbia	P. vulgaris
501	54-KP-21	Serbia		Serbia	P. vulgaris
502	113-KP-148	Serbia		Serbia	P. vulgaris
503	247-KP-280	Serbia		Serbia	P. vulgaris
504	27-KP-314	Serbia		Serbia	P. vulgaris
505	198-KP-276	Serbia		Serbia	P. vulgaris
506	58-KP-100	Serbia		Serbia	P. vulgaris
507	157-KP-103	Serbia		Serbia	P. vulgaris
508	149-KP-89	Serbia		Serbia	P. vulgaris
509	71-KP-136	Serbia		Serbia	P. vulgaris
510	19-KP-40	Serbia		Serbia	P. vulgaris
511	82-KP-332	Serbia		Serbia	P. vulgaris
512	87-KP-37	Serbia		Serbia	P. vulgaris
513	47-KP-324	Serbia		Serbia	P. vulgaris
514	230-KP-88	Serbia		Serbia	P. vulgaris
515	44-KP-164	Serbia		Serbia	P. vulgaris
516	225-KP-102	Serbia		Serbia	P. vulgaris
517	142-KP-80	Serbia		Serbia	P. vulgaris
518	156-KP-515	Serbia		Serbia	P. vulgaris
519	127-KP-364	Serbia		Serbia	P. vulgaris
520	2-KP-38	Serbia		Serbia	P. vulgaris
521	4-KP-301	Serbia		Serbia	P. vulgaris
522	6-KP-72	Serbia		Serbia	P. vulgaris
523	99-KP-342	Serbia		Serbia	P. vulgaris
524	33-KP-318	Serbia		Serbia	P. vulgaris
525	208-KP-67	Serbia		Serbia	P. vulgaris
526	245-KP-422	Serbia		Serbia	P. vulgaris
527	108-KP-242	Serbia		Serbia	P. vulgaris
528	94-KP-235	Serbia		Serbia	P. vulgaris
529	105-KP-467	Serbia		Serbia	P. vulgaris
530	125-KP-361	Serbia		Serbia	P. vulgaris
531	255-DARINA	Serbia		Serbia	P. vulgaris
532	219-KP-351	Serbia		Serbia	P. vulgaris
533	222-KP-128	Serbia		Serbia	P. vulgaris
534	138-KP-70	Serbia		Serbia	P. vulgaris
535	3-KP-68	Serbia		Serbia	P. vulgaris
536	229-KP-232	Serbia		Serbia	P. vulgaris
537	233-KP-420	Serbia		Serbia	P. vulgaris
538	215-KP-478	Serbia		Serbia	P. vulgaris
539	11-KP-304	Serbia		Serbia	P. vulgaris
540	100-KP-233	Serbia		Serbia	P. vulgaris
541	243-KP-41	Serbia		Serbia	P. vulgaris
542	42-KP-50	Serbia		Serbia	P. vulgaris
543	20-KP-310	Serbia		Serbia	P. vulgaris
544	40-KP-321	Serbia		Serbia	P. vulgaris
545	52-KP-191	Serbia		Serbia	P. vulgaris
546	104-KP-232	Serbia		Serbia	P. vulgaris
547	78-KP-329	Serbia		Serbia	P. vulgaris
548	166-KP-127	Serbia		Serbia	P. vulgaris
549	169-KP-135	Serbia		Serbia	P. vulgaris
550	242-KP-220	Serbia		Serbia	P. vulgaris
551	182-KP-264	Serbia		Serbia	P. vulgaris
552	79-KP-330	Serbia		Serbia	P. vulgaris
553	180-KP-261	Serbia		Serbia	P. vulgaris
554	50-KP-154	Serbia		Serbia	P. vulgaris
555	232-KP-403	Serbia		Serbia	P. vulgaris
556	254-TISA	Serbia		Serbia	P. vulgaris
557	200-KP-476	Serbia		Serbia	P. vulgaris
558	103-KP-42	Serbia		Serbia	P. vulgaris
559	12-KP-305	Serbia		Serbia	P. vulgaris
560	137-KP-62	Serbia		Serbia	P. vulgaris
561	10-KP-303	Serbia		Serbia	P. vulgaris
562	158-KP-111	Serbia		Serbia	P. vulgaris
563	132-KP-25	Serbia		Serbia	P. vulgaris
564	171-KP-139	Serbia		Serbia	P. vulgaris
565	122-KP-357	Serbia		Serbia	P. vulgaris
566	85-KP-33	Serbia		Serbia	P. vulgaris
567	178-KP-509	Serbia		Serbia	P. vulgaris
568	102-KP-13	Serbia		Serbia	P. vulgaris
569	KP-341	Serbia		Serbia	P. vulgaris
570	37-KP-320	Serbia		Serbia	P. vulgaris
571	150-KP-91	Serbia		Serbia	P. vulgaris
572	95-KP-339	Serbia		Serbia	P. vulgaris
573	38-KP-11	Serbia		Serbia	P. vulgaris
574	265	Serbia		Serbia	P. vulgaris
575	84-KP-333	Serbia		Serbia	P. vulgaris
576	203-KP-477	Serbia		Serbia	P. vulgaris
577	66-KP-166	Serbia		Serbia	P. vulgaris
578	159-KP-112	Serbia		Serbia	P. vulgaris
579	KP-389	Serbia		Serbia	P. vulgaris
580	70-KP-54	Serbia		Serbia	P. vulgaris
581	237-KP-296	Serbia		Serbia	P. vulgaris
582	140-KP-76	Serbia		Serbia	P. vulgaris
583	154-KP-99	Serbia		Serbia	P. vulgaris
584	77-KP-328x	Serbia		Serbia	P. vulgaris
585	143-KP-81	Serbia		Serbia	P. vulgaris
586	112-KP-402	Serbia		Serbia	P. vulgaris
587	41-KP-1	Serbia		Serbia	P. vulgaris
588	196-KP-293	Serbia		Serbia	P. vulgaris
589	83-KP-27	Serbia		Serbia	P. vulgaris
590	223-KP-359	Serbia		Serbia	P. vulgaris
591	264 PALANAČKA RANA	Serbia		Serbia	P. vulgaris
592	173-KP-478	Serbia		Serbia	P. vulgaris
593	181-KP-263	Serbia		Serbia	P. vulgaris
594	KP-323	Serbia		Serbia	P. vulgaris
595	39-KP-5	Serbia		Serbia	P. vulgaris
596	8-KP-39	Serbia		Serbia	P. vulgaris
597	197-KP-12	Serbia		Serbia	P. vulgaris
598	61-KP-325	Serbia		Serbia	P. vulgaris
599	28-KP-315	Serbia		Serbia	P. vulgaris
600	63-KP-326	Serbia		Serbia	P. vulgaris
601	147-KP-108	Serbia		Serbia	P. vulgaris
602	26-KP-313	Serbia		Serbia	P. vulgaris
603	174-KP-161	Serbia		Serbia	P. vulgaris
604	101-KP-2	Serbia		Serbia	P. vulgaris
605	49-KP-240	Serbia		Serbia	P. vulgaris
606	139-KP-29	Serbia		Serbia	P. vulgaris
607	21-KP-49	Serbia		Serbia	P. vulgaris
608	257-KB-159	Serbia		Serbia	P. vulgaris
609	17-KP-309	Serbia		Serbia	P. vulgaris
610	141-KP-78	Serbia		Serbia	P. vulgaris
611	227-KP-289	Serbia		Serbia	P. vulgaris
612	KP-308	Serbia		Serbia	P. vulgaris
613	217-KP-376	Serbia		Serbia	P. vulgaris
614	93-KP-338	Serbia		Serbia	P. vulgaris
615	177-KP-179	Serbia		Serbia	P. vulgaris
616	190-KP-472	Serbia		Serbia	P. vulgaris
617	65-KP-167	Serbia		Serbia	P. vulgaris
618	179-KP-247	Serbia		Serbia	P. vulgaris
619	115-KP-213	Serbia		Serbia	P. vulgaris
620	241-KP-208	Serbia		Serbia	P. vulgaris
621	59-KP-169	Serbia		Serbia	P. vulgaris
622	67-KP-327	Serbia		Serbia	P. vulgaris
623	32-KP-275	Serbia		Serbia	P. vulgaris
624	216-KP-474	Serbia		Serbia	P. vulgaris
625	218-KP-391	Serbia		Serbia	P. vulgaris
626	168-KP-130	Serbia		Serbia	P. vulgaris
627	119-KP-237	Serbia		Serbia	P. vulgaris
628	175-KP-163	Serbia		Serbia	P. vulgaris
629	246-KP-265	Serbia		Serbia	P. vulgaris
630	133-KP-28	Serbia		Serbia	P. vulgaris
631	34-KP-319	Serbia		Serbia	P. vulgaris
632	80-KP-121	Serbia		Serbia	P. vulgaris
633	116-KP-466	Serbia		Serbia	P. vulgaris
634	160-KP-113	Serbia		Serbia	P. vulgaris
635	221-KP-124	Serbia		Serbia	P. vulgaris
636	199-KP-475	Serbia		Serbia	P. vulgaris
637	134-KP-461	Serbia		Serbia	P. vulgaris
638	176-KP-175	Serbia		Serbia	P. vulgaris
639	161-KP-114	Serbia		Serbia	P. vulgaris
640	153-KP-98	Serbia		Serbia	P. vulgaris
641	25-KP-312	Serbia		Serbia	P. vulgaris
642	48-KP-153	Serbia		Serbia	P. vulgaris
643	23-KP-311	Serbia		Serbia	P. vulgaris
644	152-KP-95	Serbia		Serbia	P. vulgaris
645	88-KP-335	Serbia		Serbia	P. vulgaris
646	106-KP-210	Serbia		Serbia	P. vulgaris
647	31-KP-317	Serbia		Serbia	P. vulgaris
648	213-KP-363	Serbia		Serbia	P. vulgaris
649	77-KP-328y	Serbia		Serbia	P. vulgaris
650	74-KP-51	Serbia		Serbia	P. vulgaris
651	15-KP-307	Serbia		Serbia	P. vulgaris
652	186-KP-281	Serbia		Serbia	P. vulgaris
653	7-KP-209	Serbia		Serbia	P. vulgaris
654	187-KP-283	Serbia		Serbia	P. vulgaris
655	111-KP-464x	Serbia		Serbia	P. vulgaris
656	13-KP-123	Serbia		Serbia	P. vulgaris
657	22-KP-381	Serbia		Serbia	P. vulgaris
658	60-KP-133	Serbia		Serbia	P. vulgaris
659	18-KP-129	Serbia		Serbia	P. vulgaris
660	53-KP-192	Serbia		Serbia	P. vulgaris
661	76-KP-74	Serbia		Serbia	P. vulgaris
662	121-KP-356	Serbia		Serbia	P. vulgaris
663	253-KP-529	Serbia		Serbia	P. vulgaris
664	248-KP-151	Serbia		Serbia	P. vulgaris
665	155-KP-101	Serbia		Serbia	P. vulgaris
666	144-KP-82	Serbia		Serbia	P. vulgaris
667	151-KP-92	Serbia		Serbia	P. vulgaris
668	111-KP-464y	Serbia		Serbia	P. vulgaris
669	72-KP-94	Serbia		Serbia	P. vulgaris
670	35-KP-239	Serbia		Serbia	P. vulgaris
671	172-KP-156	Serbia		Serbia	P. vulgaris
672	30-KP-183	Serbia		Serbia	P. vulgaris
673	130-KP-23	Serbia		Serbia	P. vulgaris
674	145-KP-85	Serbia		Serbia	P. vulgaris
675	239-KP-184x	Serbia		Serbia	P. vulgaris
676	36-KP-186	Serbia		Serbia	P. vulgaris
677	117-KP-15	Serbia		Serbia	P. vulgaris
678	146-KP-87	Serbia		Serbia	P. vulgaris
679	136-KP-58	Serbia		Serbia	P. vulgaris
680	114-KP-241	Serbia		Serbia	P. vulgaris
681	185-KP-278	Serbia		Serbia	P. vulgaris
682	110-KP-244	Serbia		Serbia	P. vulgaris
683	170-KP-137	Serbia		Serbia	P. vulgaris
684	107-KP-149	Serbia		Serbia	P. vulgaris
685	135-KP-47	Serbia		Serbia	P. vulgaris
686	69-KP-147	Serbia		Serbia	P. vulgaris
687	211-KP-390	Serbia		Serbia	P. vulgaris
688	118-KP-377	Serbia		Serbia	P. vulgaris
689	64-KP-168	Serbia		Serbia	P. vulgaris
690	163-KP-116	Serbia		Serbia	P. vulgaris
691	128-KP-236	Serbia		Serbia	P. vulgaris
692	129-KP-22	Serbia		Serbia	P. vulgaris
693	92-KP-337	Serbia		Serbia	P. vulgaris
694	68-KP-110	Serbia		Serbia	P. vulgaris
695	202-KP-277	Serbia		Serbia	P. vulgaris
696	131-KP-24	Serbia		Serbia	P. vulgaris
697	51-KP-171	Serbia		Serbia	P. vulgaris
698	239-KP-184y	Serbia		Serbia	P. vulgaris
699	244-KP-52	Serbia		Serbia	P. vulgaris
700	91-KP-336	Serbia		Serbia	P. vulgaris
701	184-KP-506	Serbia		Serbia	P. vulgaris
702	GB00712	Banja Luka		Bosnia and Herzegovina	P. vulgaris
703	GB00063	Banja Luka		Bosnia and Herzegovina	P. vulgaris
704	GB00710	Banja Luka		Bosnia and Herzegovina	P. vulgaris
705	GB00768	Banja Luka		Bosnia and Herzegovina	P. vulgaris
706	GB00763	Banja Luka		Bosnia and Herzegovina	P. vulgaris
707	GB00376	Banja Luka		Bosnia and Herzegovina	P. vulgaris
708	GB00707	Banja Luka		Bosnia and Herzegovina	P. vulgaris
709	GB00117	Banja Luka		Bosnia and Herzegovina	P. vulgaris
710	GB00792	Banja Luka		Bosnia and Herzegovina	P. vulgaris
711	GB00447	Banja Luka		Bosnia and Herzegovina	P. vulgaris
712	GB00700	Banja Luka		Bosnia and Herzegovina	P. vulgaris
713	GB00375	Banja Luka		Bosnia and Herzegovina	P. vulgaris
714	GB01096	Banja Luka		Bosnia and Herzegovina	P. vulgaris
715	GB00854	Banja Luka		Bosnia and Herzegovina	P. vulgaris
716	GB00396	Banja Luka		Bosnia and Herzegovina	P. vulgaris
717	GB00378	Banja Luka		Bosnia and Herzegovina	P. vulgaris
718	GB00397	Banja Luka		Bosnia and Herzegovina	P. vulgaris
719	GB00469	Banja Luka		Bosnia and Herzegovina	P. vulgaris
720	GB00801	Banja Luka		Bosnia and Herzegovina	P. vulgaris
721	GB00465	Banja Luka		Bosnia and Herzegovina	P. vulgaris
722	GB00765	Banja Luka		Bosnia and Herzegovina	P. vulgaris
723	GB00377	Banja Luka		Bosnia and Herzegovina	P. vulgaris
724	GB00065	Banja Luka		Bosnia and Herzegovina	P. vulgaris
725	GB00898	Banja Luka		Bosnia and Herzegovina	P. vulgaris
726	GB00369	Banja Luka		Bosnia and Herzegovina	P. vulgaris
727	GB00059	Banja Luka		Bosnia and Herzegovina	P. vulgaris
728	GB00404	Banja Luka		Bosnia and Herzegovina	P. vulgaris
729	GB00766	Banja Luka		Bosnia and Herzegovina	P. vulgaris
730	GB00794	Banja Luka		Bosnia and Herzegovina	P. vulgaris
731	GB00790	Banja Luka		Bosnia and Herzegovina	P. vulgaris
732	GB00799	Banja Luka		Bosnia and Herzegovina	P. vulgaris
733	GB01077	Banja Luka		Bosnia and Herzegovina	P. vulgaris
734	GB00803	Banja Luka		Bosnia and Herzegovina	P. vulgaris
735	GB00903	Banja Luka		Bosnia and Herzegovina	P. vulgaris
736	GB00064	Banja Luka		Bosnia and Herzegovina	P. vulgaris
737	GB00725	Banja Luka		Bosnia and Herzegovina	P. vulgaris
738	GB00902	Banja Luka		Bosnia and Herzegovina	P. vulgaris
739	GB00855	Banja Luka		Bosnia and Herzegovina	P. vulgaris
740	GB00899	Banja Luka		Bosnia and Herzegovina	P. vulgaris
741	GB00767	Banja Luka		Bosnia and Herzegovina	P. vulgaris
742	GB00062	Banja Luka		Bosnia and Herzegovina	P. vulgaris
743	GB00858	Banja Luka		Bosnia and Herzegovina	P. vulgaris
744	GB00389	Banja Luka		Bosnia and Herzegovina	P. vulgaris
745	GB00724	Banja Luka		Bosnia and Herzegovina	P. vulgaris
746	GB00711	Banja Luka		Bosnia and Herzegovina	P. vulgaris
747	54 STANDARD	Albania		Albania	P. vulgaris
748	GB00714	Banja Luka		Bosnia and Herzegovina	P. vulgaris
749	50	Albania		Albania	P. vulgaris
750	GB00440	Banja Luka		Bosnia and Herzegovina	P. vulgaris
751	GB00764	Banja Luka		Bosnia and Herzegovina	P. vulgaris
752	47	Albania		Albania	P. vulgaris
753	48	Albania		Albania	P. vulgaris
754	49	Albania		Albania	P. vulgaris
755	44	Albania		Albania	P. vulgaris
756	45	Albania		Albania	P. vulgaris
757	43	Albania		Albania	P. vulgaris
758	53	Albania		Albania	P. vulgaris
759	2	Albania		Albania	P. vulgaris
760	GB00795	Banja Luka		Bosnia and Herzegovina	P. vulgaris
761	GB00380	Banja Luka		Bosnia and Herzegovina	P. vulgaris
762	GB00460	Banja Luka		Bosnia and Herzegovina	P. vulgaris
763	GB00379	Banja Luka		Bosnia and Herzegovina	P. vulgaris
764	GB00437 VT-2-88	Banja Luka		Bosnia and Herzegovina	P. vulgaris
765	GB00463	Banja Luka		Bosnia and Herzegovina	P. vulgaris
766	GB00443	Banja Luka		Bosnia and Herzegovina	P. vulgaris
767	GB00825	Banja Luka		Bosnia and Herzegovina	P. vulgaris
768	37	Albania		Albania	P. vulgaris
769	40	Albania		Albania	P. vulgaris
770	11	Albania		Albania	P. vulgaris
771	41	Albania		Albania	P. vulgaris
772	39	Albania		Albania	P. vulgaris
773	10	Albania		Albania	P. vulgaris
774	36	Albania		Albania	P. vulgaris
775	12	Albania		Albania	P. vulgaris
776	PHA220	AIS		Slovenia	P. coccineus
777	6	Albania		Albania	P. vulgaris
778	5	Albania		Albania	P. vulgaris
779	3	Albania		Albania	P. vulgaris
780	9	Albania		Albania	P. vulgaris
781	8	Albania		Albania	P. vulgaris
782	1	Albania		Albania	P. vulgaris
