# Supplementary material for: Diversification and genetic structure of the western-to-eastern progression of European Phaseolus vulgaris L. germplasm
Source: BMC Plant Biol. 2019 Oct 23;19:442. doi: 10.1186/s12870-019-2051-0 (PMC6813049; doi:10.1186/s12870-019-2051-0)
Supplement: Supplementary file 5 — Additional file 5: Table S2. SSR markers applied in the present study. [file 12870_2019_2051_MOESM5_ESM.xlsx]

## Sheet: List1
Linkage group	Marker name	No. of alleles	Repeat motif	Expected Length	Fw(5'-3')	Rev(5'-3')	Direct reference (+*et al)	Aim
4	ATA002	3	(TAA)20(GAA)10	110-125	CGTCTGTGTTTGCTAGTA	GAGAGAGGTGAAATTGAAAG	Blair 2008	distribution across all linkage groups
1	ATA003	2	(TAA)9	130-132	CCGAAGACATAACTGATGAT	TGAGTACGTGCTGGAACTT	Blair 2008	distribution across all linkage groups
1	ATA004	5	(TTA)8	130-142	CAGATTAGTTCTTTTGTCAT	GGCGTCATGAAACAAGAA	Blair 2008	distribution across all linkage groups
1	ATA005	3	(TTN)42	175-200	TCCGTAATTGGAACGGAACA	CCGATTTTCTTTTGGTCGCT	Blair 2008	distribution across all linkage groups
11	ATA006	8	(TAT)19	104-136	TGATTTGTCTAACACTTCAC	GGAGATGATTTGCATGTAG	Blair 2008	distribution across all linkage groups
2	ATA007	8	(ATA)11	132-160	ATAAATCTATTGAGTTCTAG	AACAAGTCAATAATCTAAAG	Blair 2008	distribution across all linkage groups
9	ATA009	10	(AAT)12	172-192	AAGCCACTGTAGCTGGAAGC	GCCCTTCTACTACCACTCTA	Blair 2008	distribution across all linkage groups
6	ATA010	5	(ATT)11	104-128	TTGTCATCCAAAGATTATTA	GACAATAATAAAAATGGTTT	Blair 2008	distribution across all linkage groups
2	ATA016	8	(TAA)14	142-165	CAAAATGGAAAGAAAATGTC	TGTTCGTAAATCAAATCTTG	Blair 2008	distribution across all linkage groups
4	ATA020	12	(TAA)72	148-320	GCATTGCAGGAAATCAT	TGTATCAATTACTTTTTTAC	Blair 2008	distribution across all linkage groups
8	ATA145	6	(TTA)20(4)	138-160	ATGTGTCATTTAGTAGACTAAG	TATCTCCTGATATATTGAATTG	Blair 2008	distribution across all linkage groups
5	ATA289	7	(TAT)2(AAT)12	235-265	GGATGTATTGCCCAAAATTA	TTGGGGCACTTATAATTTGA	Blair 2008	distribution across all linkage groups
5	BM155	5	(CA)8	114	GTTCATGTTTGTTTGACAGTTCA	CAGAAGTTAGTGTTGGTTTGATACA	Gaitan-Solis 2002	distribution across all linkage groups
10	BM157	6	(GA)16	113	ACTTAACAAGGAATAGCCACACA	GTTAATTGTTTCCAATATCAACCTG	Gaitan-Solis 2002	distribution across all linkage groups
6	BM170	9	(CT)5CCTT(CT)12	179	AGCCAGGTGCAAGACCTTAG	AGATAGGGAGCTGGTGGTAGC	Gaitan-Solis 2002	distribution across all linkage groups
3	BM172	10	(GA)23	107	CTGTAGCTCAAACAGGGCACT	GCAATACCGCCATGAGAGAT	Gaitan-Solis 2002	distribution across all linkage groups
7	BM183	10	(TC)14	149	CTCAAATCTATTCACTGGTCAGC	TCTTACAGCCTTGCAGACATC	Gaitan-Solis 2002	distribution across all linkage groups
7	BM210	12	(CT)15	166	ACCACTGCAATCCTCATCTTTG	CCCTCATCCTCCATTCTTATCG	Gaitan-Solis 2002	distribution across all linkage groups
3	BMd001	16	(AT)9	165	CAAATCGCAACACCTCACAA	GTCGGAGCCATCATCTGTTT	Blair 2003	distribution across all linkage groups
10	BMd042	5	(AT)5	149	TCATAGAAGATTTGTGGAAGCA	TGAGACACGTACGAGGCTGTAT	Blair 2003	distribution across all linkage groups
8	BMd044	2	(AG)5	135	GGCAGCTTACTAACCCGAAA	TTCCTTCCCCTTTCTTCTCC	Blair 2003	distribution across all linkage groups
9	GA16	11	(GT)13 (GA)22 (3)	112-170	CAACAAAATCAAATCAAACAAT	GGTTGACTGAACTAATATAAA	Blair 2008	distribution across all linkage groups
2	GATS91	13	(GA)17	229	GAGTGCGGAAGCGAGTAGAG	TCCGTGTTCCTCTGTCTGTG	Gaitan-Solis 2002	distribution across all linkage groups
4	Pv-ag004	13	(AG)8	201	TTGATGACGTGGATGCATTGC	AAAGGGCTAGGGAGAGTAAGTTGG	Yu 2000	distribution across all linkage groups
EST-SSR	PvM04	7	(TTC)10	198-298	GGTTCCTCCTCCTTCTGCT	GCGCCGTCTTTTTGGTAGT	Hanai 2007	detected as associated to specific traits
EST-SSR	PvM21	12	(AT)14	226-320	CCCATCTTCCATTTCCACAG	AAGCCACAGAAAACTGAGCA	Hanai 2007	detected as associated to specific traits
(EST-SSR) 3	PvM95	2	(AC)9	390-400	GGGCGAGTTCATCTTCACAA	AGGATCAACAGCCTCCAGTG	Hanai 2010	detected as associated to specific traits
6	PvSHP1-A	8		232-251	TTGAGGGTAGATTGGAGAAAGG	GGAAAATTTCATCAAAACATATCCA	Nanni 2011	for identification of the gene pool of origin
6	PvSHP1-B	8		211–221	GGAAATTGAGCTGCAAAACC	CACAGTGTTCCCTGCATCAT	Nanni 2011	for identification of the gene pool of origin
6	PvSHP1-C	6		141-159	TTGAGGGTAGATTGGAGAAAGG	TTGGGTTTATAAGAAAACCTTCCA	Nanni 2011	for identification of the gene pool of origin
(genomic SSR) 3	SSR-IAC167	2	(TG)7(CG)3	150-180	AGACCAAGAAACAATGAGAAT	AAGTTTCGTTAGTCTGTGATTT	Campos, 2011	detected as associated to specific traits
(genomic SSR)	SSR-IAC62	8	(AG)14	202-216	AACCCGTGAATCTTTGAGG	ATTGATGGTGGATTTTGAA	Benchimol 2007	detected as associated to specific traits
(genomic SSR) 4	SSR-IAC66	10	(GA)10	260-300	AATCACATCTTTAACCCAACAG	TTCCACTCCCTCCCTATCTT	Benchimol 2007	detected as associated to specific traits
